# Supplementary material for: Dietary Supplementation of ε-Polylysine Beneficially Affects Ileal Microbiota Structure and Function in Ningxiang Pigs
Source: Front Microbiol. 2020 Nov 16;11:544097. doi: 10.3389/fmicb.2020.544097 (PMC7702972; doi:10.3389/fmicb.2020.544097)
Supplement: Supplementary file 3 [file Data_Sheet_1.XLSX]

## Sheet: Sheet1
	0ppm			20ppm			40ppm			80ppm			160ppm
Phylum	mean relative abundance	variance	std.err	mean relative abundance	variance	std.err	mean relative abundance	variance	std.err	mean relative abundance	variance	std.err	mean relative abundance	variance	std.err	Diff	P-value (corrected)
Firmicutes	78.0522	22.9994	5.36183	84.9094	40.2161	6.56268	83.8844	21.6275	5.19946	78.3541	53.0588	8.14393	86.5274	31.9353	6.31815	Control vs 160ppm	0.0472
Spirochaetes	0.7141	0.29666	0.608954	0.4082	0.243638	0.551858	0.059	0.00211699	0.0514416	0.5123	0.109063	0.369227	0.063	0.00379191	0.0688468	Control vs 40ppm	0.0283
																Control vs 160ppm	0.0283
																40ppm vs 80ppm	0.0163
																80ppm vs 160ppm	0.0163
Candidatus_Saccharibacteria	1.06	0.309353	0.621846	0.13	0.00919518	0.10721	0.0996	0.0229832	0.169496	0.14	0.0181709	0.15071	0.0297	0.000510637	0.0252645	Control vs 20ppm	0.0283
																Control vs 40ppm	0.0163
																Control vs 80ppm	0.0163
																Control vs 160ppm	0.009
																20ppm vs 160ppm	0.0472
																80ppm vs 160ppm	0.0283
Bacteroidetes	9.65387			6.08261			6.31121			6.6795			7.2935				>0.05
Proteobacteria	4.23364			2.22061			2.32255			4.46845			7.89215				>0.05
Actinobacteria	2.95404			2.50426			3.89774			2.75928			3.20211				>0.05
