# Supplementary material for: Dietary Supplementation of ε-Polylysine Beneficially Affects Ileal Microbiota Structure and Function in Ningxiang Pigs
Source: Front Microbiol. 2020 Nov 16;11:544097. doi: 10.3389/fmicb.2020.544097 (PMC7702972; doi:10.3389/fmicb.2020.544097)
Supplement: Supplementary file 4 [file Data_Sheet_2.XLSX]

## Sheet: Sheet1
	0ppm	20ppm	40ppm	80ppm	160ppm
Genus	mean relative abundance	mean relative abundance	mean relative abundance	mean relative abundance	mean relative abundance
Lactobacillus	13.122	6.16746	4.08342	14.3326	11.9334
Vagococcus	0.0008878	0.069001	0.0326824	0.0655112	0.0361164
Enterococcus	0.038839	0.542289	0.299426	0.489157	0.276642
Facklamia	0.115529	0.412068	0.0620966	0.335304	0.109075
Psychrobacter	0.0099214	0.284086	0.0161936	4.57082	0.161511
Rothia	0.0094102	0.778328	0.175056	0.0834926	0.2301
Roseburia	4.67873	9.25934	18.9721	3.49286	4.54893
Lachnobacterium	0.313893	1.28823	1.55749	0.402115	0.757166
Proteus	0.0008878	0.0033032	0.0236618	0.0124152	0.0062464
Coprococcus	1.24782	1.75072	2.09352	2.18915	1.77101
Faecalibacterium	0.126676	0.149061	1.16709	0.59852	0.465873
Anaerovibrio	0.023173	0.147496	0.112526	0.015512	0.0124458
Faecalicoccus	0.0178916	0.025875	0.0632146	0.0411948	0.0710706
Atopobium	0.0079392	0.0450754	0.0270466	0.044251	0.0371328
Empedobacter	0.0033812	0.0007838	0.0057082	0.15302	0.0280082
Clostridium_sensu_stricto	0.71567	1.94512	1.01533	2.5713	6.56836
Staphylococcus	0.0088454	0.0424902	0.0079322	0.0180482	0.0308742
	0ppm	20ppm	40ppm	80ppm	160ppm
Genus	mean relative abundance	mean relative abundance	mean relative abundance	mean relative abundance	mean relative abundance
Butyricimonas	0.012597	0.0007838	0.0008494	0.002186	0.0041922
Saccharibacteria_genera_incertae_sedis	1.06037	0.129883	0.0996116	0.142753	0.0296664
Sporosarcina	0.0116976	0.0021368	0	0.004751	0.0097088
Acinetobacter	0.356659	0.110779	0.0156188	0.304395	0.0188316
Anaerobium	0.0047286	0.0167682	0	0.0198956	0.0075964
Treponema	0.298888	0.324912	0.0420742	0.362235	0.0361278
Acidaminobacter	0.160257	0.0862422	0.0016098	0.0292986	0.0016482
Brevundimonas	0.0195286	0.0177974	0.0017256	0.0390724	0.0065688
Leucobacter	0.0266104	0.0038362	0.0008048	0.003539	0
Petrimonas	0.324396	0.0754018	0.0461274	0.0082898	0.0015962
Amphibacillus	0.0221344	0.0198566	0.0048292	0.001303	0
Alloiococcus	0.0896556	0.0205148	0.026656	0.013093	0.0013138
Enterobacteriaceae_unclassified	0.0289994	0.0496278	0.0240306	0.0148306	0.0048376
Alistipes	0.0687766	0.0257394	0.0313488	0.0294598	0.0131878
Butyrivibrio	0.89812	1.06111	1.08436	0.858911	0.345038
Corynebacterium	0.898282	0.685481	0.546	0.921282	0.280484
Anaerococcus	0.140308	0.304426	0.0318706	0.176053	0.0234432
Peptoniphilus	0.0515014	0.0808076	0.0118642	0.0452948	0.0086258
Dehalobacterium	0.0720172	0.0388968	0.0147094	0.0217878	0.0161456
Finegoldia	0.0067926	0.0252796	0	0.0092858	0
Atopostipes	0.0201318	0.034142	0.0049728	0.0154344	0.0050362
Trueperella	0.0646914	0.0477204	0.0170868	0.021674	0.00566
Bacteroides	2.51866	1.39157	1.36102	1.65444	0.882495
Oscillibacter	4.12144	1.3663	0.88518	1.89634	0.77798
Sporobacter	0.318848	0.189625	0.0599412	0.272661	0.0782764
Faecalicatena	0.487147	0.404282	0.551516	0.306784	0.235114
Pseudochrobactrum	0.0076858	0.000758	0.0008494	0.0050232	0
