# Supplementary material for: Dietary Supplementation of ε-Polylysine Beneficially Affects Ileal Microbiota Structure and Function in Ningxiang Pigs
Source: Front Microbiol. 2020 Nov 16;11:544097. doi: 10.3389/fmicb.2020.544097 (PMC7702972; doi:10.3389/fmicb.2020.544097)
Supplement: Supplementary file 6 [file Data_Sheet_4.XLSX]

## Sheet: Sheet1
phy	genus	species	0ppm	20ppm	40ppm	80ppm	160ppm
			mean relative abundance	mean relative abundance	mean relative abundance	mean relative abundance	mean relative abundance
Firmicutes	Vagococcus	Vagococcus_sp._KAB_15	0	0.039703	0.013711	0.046508	0.03091
		Vagococcus_sp._T2822	0.000888	0.029299	0.018972	0.019003	0.005207
	Roseburia	Roseburia_unclassified	0.892494	4.00507	5.95305	0.554302	0.97936
		Roseburia_sp._831b	0.742266	1.46753	5.00464	0.777721	2.79452
		Roseburia_faecis	0.143765	0.304519	1.1771	0.120615	0.049447
		Roseburia_sp._DJF_VR77	0.003922	0.044694	0.060312	0.130647	0.0617
		Roseburia_sp._1120	0.000888	0.001516	0.021341	0.014139	0.003024
		Roseburia_sp._11SE37	0.00266	0.003785	0.029078	0.004756	0
	Enterococcus	uncultured_Enterococcus_sp.	0.01053	0.160982	0.088092	0.083878	0.143413
		Enterococcus_diestrammenae	0.008337	0.124506	0.025306	0.048203	0.033289
		Enterococcus_eurekensis	0.003308	0.092035	0.12992	0.257174	0.078502
		Enterococcus_sp._RCB282	0.011741	0.026749	0.006666	0.024471	0.000605
	Facklamia	Facklamia_sp._1548-02	0.001532	0.018475	0.002393	0.003492	0
		Facklamia_sp._2320B-03	0.100962	0.373109	0.053735	0.205471	0.074295
	Lactobacillus	Lactobacillus_salivarius	0.029663	0.223935	0.037176	0.099857	1.07621
		Lactobacillus_nasuensis	0	0.008373	0.000711	0.014716	0.051552
		Lactobacillus_vaccinostercus	0	0.000758	0	0.009249	0
	Faecalibacterium	Faecalibacterium_prausnitzii	0.014911	0.036773	0.160566	0.258253	0.235118
		uncultured_Faecalibacterium_sp.	0.103127	0.091843	0.96979	0.317117	0.230151
	unclassified Anaerostipes	Anaerostipes_sp._494a	0.007474	0.039843	0.023727	0.009566	0.002993
		Anaerostipes_sp._992a	0.022577	0.014098	0.008441	0.057388	0.002245
	Lachnobacterium	Lachnobacterium_sp._wal_14165	0.313893	1.28823	1.55749	0.402115	0.757166
	Coprococcus	Coprococcus_comes	0.016667	0.013092	0.037764	0.022616	0.00461
		Coprococcus_sp.	1.14136	1.67423	1.86855	2.08079	1.72599
	Anaerovibrio	Anaerovibrio_unclassified	0.015263	0.136734	0.110831	0.012337	0.012446
		uncultured_Anaerovibrio_sp.	0.00791	0.010762	0.001695	0.003175	0
	Clostridium_sensu_stricto	Clostridium_xylanolyticum	0.007623	0.008559	0.029684	0.00571	0.007317
		Clostridium]_clostridioforme	0.006152	0.067032	0.09623	0.008926	0.007905
		Clostridium_sensu_stricto_unclassified	0.715675	1.94511	1.01533	2.5713	6.56836
		Clostridium_sp._enrichment_culture_clone_06-1235251-143	0.023982	0.003135	0.007244	0.007419	0.001414
		Clostridium]_methylpentosum	0.003196	0.004703	0	0.010214	0.006104
		Clostridium_sp._AT4	0.008977	0.005103	0.000711	0.003041	0.000657
		uncultured_Clostridium_sp.	1.83207	1.21683	0.631032	0.760555	0.408524
		Clostridium]_populeti	0.019814	0.00239	0.010155	0.007055	0.000707
	Faecalicoccus	Faecalicoccus_pleomorphus	0.016584	0.024985	0.059262	0.039351	0.070322
	Staphylococcus	Staphylococcus_hominis	0.008845	0.04249	0.007932	0.018048	0.030874
	Sporosarcina	Sporosarcina_sp._HW10C2	0.011698	0.002137	0	0.004751	0.009709
	Oscillibacter	uncultured_Oscillibacter_sp.	0.397797	0.178792	0.026147	0.140345	0.008867
		Oscillibacter_unclassified	3.72364	1.18751	0.859031	1.75599	0.769117
	Peptoniphilus	Peptoniphilus_unclassified	0.051501	0.080808	0.011864	0.045295	0.008626
	Anaerobium	Anaerobium_acetethylicum	0.004729	0.016768	0	0.019896	0.007596
	unclassified Sporobacter	uncultured_Sporobacter_sp.	0.316902	0.184534	0.057482	0.271358	0.078276
	Amphibacillus	Amphibacillus_unclassified	0.022134	0.019857	0.004829	0.001303	0
	Faecalicatena	Faecalicatena_orotica	0.032371	0.00178	0.007069	0.00104	0
		Faecalicatena_fissicatena	0.004963	0.007503	0.011313	0.001641	0
	Butyrivibrio	uncultured_Butyrivibrio_sp.	0.841358	0.925489	1.05236	0.848092	0.32963
		Butyrivibrio_fibrisolvens	0.005324	0.011497	0.012791	0.001303	0.000605
Proteobacteria	Psychrobacter	uncultured_Psychrobacter_sp.	0	0.012468	0.002378	0.090018	0.03631
		Psychrobacter_sp._Marseille-P3893	0	0.009395	0	0.020628	0.015674
		Psychrobacter_sp._PDD-5b-17	0.009034	0.033784	0.009309	0.833083	0.017023
		Psychrobacter_sp._ThV-A	0	0.218541	0.002964	3.50233	0.068568
	Proteus	Proteus_unclassified	0.000888	0.003303	0.023662	0.012415	0.006246
	Acinetobacter	Acinetobacter_sp._WX-19	0.104387	0.086736	0.01256	0.193926	0.007622
		Acinetobacter_sp._440B4_EEMB	0.018689	0.00267	0	0.044196	0.000657
	Pseudochrobactrum	Pseudochrobactrum_saccharolyticum	0.007686	0.000758	0.000849	0.005023	0
	Enterobacteriaceae_unclassified	Enterobacteriaceae_unclassified	0.028999	0.049628	0.024031	0.014831	0.004838
Actinobacteria	Atopobium	Atopobium_unclassified	0.007939	0.045075	0.027047	0.044251	0.037133
	Leucobacter	Leucobacter_unclassified	0.02661	0.003836	0.000805	0.003539	0
	Corynebacterium	Corynebacterium_unclassified	0.898282	0.685481	0.546	0.921282	0.280484
Bacteroidetes	Empedobacter	Empedobacter_falsenii	0.003381	0.000784	0.005708	0.15302	0.001314
	Bacteroides	Bacteroides_sp._Marseille-P3166	0	0.000784	0.001682	0.00071	0.006589
		Bacteroides_salyersiae	0.120495	0.126271	0.11541	0.067589	0.007961
		Bacteroides_sp._35BE35	0.030105	0.003983	0.003353	0.001844	0
		Bacteroides_unclassified	0.007504	0.010402	0.004105	0.016764	0
		Bacteroides_caccae	0.070851	0.007118	0.004069	0.022349	0.002678
	Butyricimonas	Butyricimonas_unclassified	0.012597	0.000784	0.000849	0.002186	0.004192
	Petrimonas	Petrimonas_sp._B-17	0.030877	0.00989	0.000805	0.002833	0
		Petrimonas_unclassified	0.281018	0.061071	0.02842	0.005457	0.000605
	Alistipes	Alistipes_shahii	0.032456	0.012449	0.018015	0.015503	0.003991
Candidatus Saccharibacteria	Saccharibacteria_genera_incertae_sedis	Saccharibacteria_genera_incertae_sedis_unclassified	1.06037	0.129883	0.099612	0.142753	0.029666
Spirochaetes	Treponema	uncultured_Treponema_sp.	0.264283	0.291713	0.037889	0.324668	0.034723
		Treponema_porcinum	0.016222	0.010149	0.002459	0.025767	0.000748
