# Supplementary material for: Dietary Supplementation of ε-Polylysine Beneficially Affects Ileal Microbiota Structure and Function in Ningxiang Pigs
Source: Front Microbiol. 2020 Nov 16;11:544097. doi: 10.3389/fmicb.2020.544097 (PMC7702972; doi:10.3389/fmicb.2020.544097)
Supplement: Supplementary file 7 [file Data_Sheet_5.XLSX]

## Sheet: Sheet1
	KEGG pathway	0ppm	20ppm	40ppm	80ppm	160ppm	Regulation
		mean relative abundance	mean relative abundance	mean relative abundance	mean relative abundance	mean relative abundance
Carbohydrate Metabolism	Carbohydrate digestion and absorption	2016.2	3406.4	4779	2174.4	2126.8	up
	Carbon fixation pathways in prokaryotes	182469	190920	217590	222220	193601	up
	Citrate cycle (TCA cycle)	100788	103741	118423	117242	103617	up
	Pentose and glucuronate interconversions	98058.6	121263	156895	117955	107275	up
	Starch and sucrose metabolism	216744	275610	366129	260121	235798	up
	Pyruvate metabolism	212539	236453	277308	260667	227592	up
Amino acid metabolism	Alanine, aspartate and glutamate metabolism	199602	233320	284510	246905	211448	up
	Lysine degradation	27423.6	27260.2	28397.8	36926.8	28361.2	up
	Phenylalanine, tyrosine and tryptophan biosynthesis	160015	201835	255998	195255	169736	up
	Tryptophan metabolism	29697	28944	30048.2	41192	30027.8	up
	Tyrosine metabolism	66148.2	72925.4	81446.2	83378.4	77339.4	up
	Valine, leucine and isoleucine degradation	43848.6	43540	44571	58809	44310.8	up
	Cysteine and methionine metabolism	186985	221311	266133	228328	210618	up
	D-Glutamine and D-glutamate metabolism	28838.8	32419.6	37981.2	34958	30892.2	up
Glycan biosynthesis and metabolism	Polyketide sugar unit biosynthesis	38141.8	44447.4	56592.4	46116.6	40050.4	up
	Various types of N-glycan biosynthesis	181.6	56.2	35.4	78	19	down
	Glycosphingolipid biosynthesis - globo series	16288.4	20715	26561	18863	15338.2	up
	Glycan biosynthesis and metabolism	3179.2	2547.6	2242.2	3826.4	3231.6
	Lipopolysaccharide biosynthesis	15632.6	12963.4	12204.8	19659	10374	down
	Lipopolysaccharide biosynthesis proteins	34548.6	33517	35939.6	43664	28756.6
	Other glycan degradation	41766.4	52943.2	69962.6	47580.4	39288.2	up
Lipid biosynthesis and metabolism	Glycerophospholipid metabolism	117682	139698	172883	145246	128942	up
	Primary bile acid biosynthesis	7207.8	10017.8	14249	8804.2	7809.8	up
	Secondary bile acid biosynthesis	7085.4	9944.6	14189	8382.4	7744.2	up
	Arachidonic acid metabolism	4223.6	4068	3506.4	5402	6418.2
	alpha-Linolenic acid metabolism	829.6	547.4	591.6	1101.6	344.6	down
	Synthesis and degradation of ketone bodies	10516	9539.6	9234.8	14019	12215.8
	Bile secretion	61.4	50.6	29.2	74.6	22.4
Metabolism of cofactors and vitamins	Biotin metabolism	26911.4	34703	45650.4	34001.2	27228.8	up
	Thiamine metabolism	104555	126637	155902	126218	114200	up
	Folate biosynthesis	63363.4	71711	82454.8	82716.4	69670.6	up
	One carbon pool by folate	120426	135448	159317	146940	130808	up
	Retinol metabolism	3016.4	3173.6	2809.2	4346.6	3669.2	up
	Lipoic acid metabolism	3851.8	3600.4	2870	4752.8	4255.2
Nucleotide Metabolism	DNA repair and recombination proteins	560721	621189	727329	689961	601368	up
	DNA replication	134064	146366	169109	164429	143766	up
	DNA replication proteins	246315	271074	320138	299989	262654	up
	Ribosome	468505	520419	607731	572212	498026	up
	Translation factors	105632	117684	137788	129203	110639	up
	Protein export	116782	132410	156643	143290	123389	up
	Protein folding and associated processing	110671	122128	140808	139457	115237	up
	Basal transcription factors	299.6	178.2	100.8	231.8	100.8	down
	Insulin signaling pathway	15404.6	18687.8	23731.6	18830.6	16032.6	up
